# Supplementary material for: Decoding the hypoxia-exosome-immune triad in OSA: PRCP/UCHL1/BTG2-driven metabolic dysregulation revealed by interpretable machine learning
Source: Front Immunol. 2025 Oct 27;16:1587522. doi: 10.3389/fimmu.2025.1587522 (PMC12597927; doi:10.3389/fimmu.2025.1587522)
Supplement: Supplementary file 1 [file DataSheet1.zip]

Archive with 3 entries (3 files):
- 28 immune cell–related gene sets.gmt
- Differential Gene Expression Analysis.R
- Supplementary method and table.docx
